# Supplementary material for: Artificial light at night during early development directly affects embryonic but not larval quality in a wild coral reef fish
Source: Conserv Physiol. 2025 Jun 17;13(1):coaf041. doi: 10.1093/conphys/coaf041 (PMC12203906; doi:10.1093/conphys/coaf041)
Supplement: Web_Material_coaf041 [file web_material_coaf041.zip]

Archive with 1 entries (1 files):
- Supplementary_Material_ALAN_Clownfish_Cons_FINAL.pdf
